# Supplementary material for: Low Dielectric Properties and Transmission Loss of Polyimide/Organically Modified Hollow Silica Nanofiber Composites
Source: Polymers (Basel). 2022 Oct 21;14(20):4462. doi: 10.3390/polym14204462 (PMC9607524; doi:10.3390/polym14204462)
Supplement: Supplementary file 1 [file polymers-14-04462-s001.zip]

Archive with 1 entries (1 files):
- polymers-1966297-supplementary.pdf
